# Supplementary material for: Perturbation of the gut microbiome by Prevotella spp. enhances host susceptibility to mucosal inflammation
Source: Mucosal Immunol. 2020 May 20;14(1):113–24. doi: 10.1038/s41385-020-0296-4 (PMC7790746; doi:10.1038/s41385-020-0296-4)
Supplement: Supplementary file 8 — Supplementary Table 1 [file 41385_2020_296_MOESM8_ESM.xlsx]

## Sheet: SPF2
	Taconic Health Standard: Murine Pathogen Free (MPF)
	Health Report Group: EBU402
	Viruses
	Target Organism	Test frequency	Testing Laboratory	Test Method	#positive/#tested
	Mouse Hepatitis Virus (MHV)	Monthly	IDEXX BioAnalytics	MFI	0/120
	Mouse Parvovirus (MPV)	Monthly	IDEXX BioAnalytics	MFI	0/120
	Mouse Rotavirus (EDIM)	Monthly	IDEXX BioAnalytics	MFI	0/120
	Murine Norovirus (MNV)	Monthly	IDEXX BioAnalytics	MFI	0/120
	Pneumonia Virus of Mice (PVM)	Monthly	IDEXX BioAnalytics	MFI	0/120
	Ectromelia Virus	Quarterly	IDEXX BioAnalytics	MFI	0/60
	Hantaan Virus	Quarterly	IDEXX BioAnalytics	MFI	0/60
	K Virus	Quarterly	IDEXX BioAnalytics	MFI	0/60
	Lymphocytic Choriomeningitis Virus (LCM)	Quarterly	IDEXX BioAnalytics	MFI	0/60
	Mouse Adenovirus I and II (FL and K87)	Quarterly	IDEXX BioAnalytics	MFI	0/60
	Mouse Cytomegalovirus (MCMV)	Quarterly	IDEXX BioAnalytics	MFI	0/60
	Mouse Kidney Parvovirus (MKPV)	Quarterly	IDEXX BioAnalytics	PCR	0/30
	Polyoma Virus	Quarterly	IDEXX BioAnalytics	MFI	0/60
	Reovirus 3 (Reo 3)	Quarterly	IDEXX BioAnalytics	MFI	0/60
	Sendai Virus	Quarterly	IDEXX BioAnalytics	MFI	0/60
	Thymic Virus	Semiannual	IDEXX BioAnalytics	IFA	0/30
	Lactate Dehydrogenase Elevating Virus (LDHV)	Annual	IDEXX BioAnalytics	MFI	0/20
	Bacteria, Mycoplasma, Fungi
	Target Organism	Test frequency	Testing Laboratory	Test Method	#positive/#tested
	Beta hemolytic Streptococcus (non-Group D)	Quarterly	IDEXX BioAnalytics	PCR	0/60
	Bordetella bronchiseptica	Quarterly	IDEXX BioAnalytics	PCR	0/60
	Cilia Associated Respiratory Bacillus (CARB)	Quarterly	IDEXX BioAnalytics	MFI	0/60
	Citrobacter rodentium	Quarterly	IDEXX BioAnalytics	PCR	0/60
	Clostridium piliforme	Quarterly	IDEXX BioAnalytics	MFI	0/60
	Corynebacterium kutscheri	Quarterly	IDEXX BioAnalytics	PCR	0/60
	Helicobacter spp.	Quarterly	IDEXX BioAnalytics	PCR	0/60
	Klebsiella oxytoca	Quarterly	IDEXX BioAnalytics	PCR	0/60
	Klebsiella pneumoniae	Quarterly	IDEXX BioAnalytics	PCR	0/60
	Mycoplasma pulmonis	Quarterly	IDEXX BioAnalytics	MFI	0/60
	Pasteurella multocida	Quarterly	IDEXX BioAnalytics	PCR	0/60
	Pasteurella pneumotropica	Quarterly	IDEXX BioAnalytics	PCR	0/60
	Pneumocystis spp.	Quarterly	IDEXX BioAnalytics	PCR	0/60
	Proteus spp.	Quarterly	IDEXX BioAnalytics	PCR	40/60
	Pseudomonas aeruginosa	Quarterly	IDEXX BioAnalytics	PCR	0/60
	Salmonella spp.	Quarterly	IDEXX BioAnalytics	PCR	0/60
	Staphylococcus aureus	Quarterly	IDEXX BioAnalytics	PCR	20/60
	Streptococcus pneumoniae	Quarterly	IDEXX BioAnalytics	PCR	0/60
	Segmented Filamentous Bacteria	Annual	IDEXX BioAnalytics	PCR	20/20
	Streptobacillus moniliformis	Annual	IDEXX BioAnalytics	PCR	0/20
	Parasites
	Target Organism	Test frequency	Testing Laboratory	Test Method	#positive/#tested
	Endoparasites	Quarterly	IDEXX BioAnalytics	MICR-PCR	0/60
	• Encephalitozoon cuniculi	Quarterly	IDEXX BioAnalytics	MFI	0/60
	Ectoparasites	Quarterly	IDEXX BioAnalytics	MICR-PCR	0/60
	Enteric Helminths	Quarterly	IDEXX BioAnalytics	MICR-PCR	0/60
