# Supplementary material for: Perturbation of the gut microbiome by Prevotella spp. enhances host susceptibility to mucosal inflammation
Source: Mucosal Immunol. 2020 May 20;14(1):113–24. doi: 10.1038/s41385-020-0296-4 (PMC7790746; doi:10.1038/s41385-020-0296-4)
Supplement: Supplementary file 9 — Supplementary Table 2 [file 41385_2020_296_MOESM9_ESM.xlsx]

## Sheet: Sheet1
		NCBI Blast of 16S rRNA gene of P. intestinalis (Query Length: 1517 bp)
		Description	% Identity	% Query cover
		Prevotella shahii strain EHS11 16S ribosomal RNA, partial sequence	91.01	98
		Prevotella loescheii strain JCM 12249 16S ribosomal RNA, partial sequence	90.9	98
		Prevotella loescheii strain JCM 8530 16S ribosomal RNA, partial sequence	90.81	97
		Prevotella loescheii strain NCTC 11321 16S ribosomal RNA, partial sequence	90.65	95
		Prevotella dentasini JCM 15908 strain NUM 1903 16S ribosomal RNA, partial sequence	89.45	99
		Prevotella buccalis strain JCM 12246 16S ribosomal RNA, partial sequence	89.56	98
		Prevotella albensis strain M384 16S ribosomal RNA, partial sequence	89.5	98
		Prevotella dentalis DSM 3688 16S ribosomal RNA, partial sequence	89.03	99
		Prevotella dentasini JCM 15908 16S ribosomal RNA, partial sequence	89.29	98
		Prevotella melaninogenica ATCC 25845 16S ribosomal RNA, partial sequence	88.69	100
