# Supplementary material for: Perturbation of the gut microbiome by Prevotella spp. enhances host susceptibility to mucosal inflammation
Source: Mucosal Immunol. 2020 May 20;14(1):113–24. doi: 10.1038/s41385-020-0296-4 (PMC7790746; doi:10.1038/s41385-020-0296-4)
Supplement: Supplementary file 10 — Supplementary Table 3 [file 41385_2020_296_MOESM10_ESM.xlsx]

## Sheet: Sheet1
	Study (doi)	Country	Hygiene status	Animal breeding and husbandry facility
1	10.1111/jam.13386	Hong Kong, China	Pathogen free	The University of Hong Kong
2	10.1016/j.scib.2017.07.011	Beijing, China	not specified	Experimental Animal Center, Beijing, China
3	10.1128/mSystems.00036-17	California, USA	not specified	Gladstone Institutes mouse facility
4	10.1016/j.immuni.2018.04.013	New York, USA	Specific pathogen free (SPF)	Research Animal Resource Center for Memorial Sloan Kettering Cancer Center and Weill Cornell Medicine
5	10.7150/thno.31562	Xi'an, China	SPF	Institute of Experimental Animal Sciences at the Fourth Military Medical University
6	10.1073/pnas.1402342111	Germany, France	Wild mice	Max Planck Institute for Evolutionary Biology
