# Supplementary material for: Perturbation of the gut microbiome by Prevotella spp. enhances host susceptibility to mucosal inflammation
Source: Mucosal Immunol. 2020 May 20;14(1):113–24. doi: 10.1038/s41385-020-0296-4 (PMC7790746; doi:10.1038/s41385-020-0296-4)
Supplement: Supplementary file 11 — Supplementary Table 4 [file 41385_2020_296_MOESM11_ESM.xlsx]

## Sheet: SPF
		Central Animal facility - Helmholtz center for Infection Research
		Health Report Group: Barrier T2
		Viruses
		Target Organism	Test frequency	Testing Laboratory	Test Method	#positive/#tested
		Mouse hepatitis virus (MHV)	Quarterly	RADS, USA	MFIA/PRIA*	0/660
		Mouse rotavirus (EDIM)	Quarterly	RADS, USA	MFIA/PRIA*	0/660
		Mouse norovirus (MNV)	Quarterly	RADS, USA	MFIA/PRIA*	0/660
		Minute virus of mice (MVM)	Quarterly	RADS, USA	MFIA/PRIA*	0/660
		Mouse parvovirus (MPV)	Quarterly	RADS, USA	MFIA/PRIA*	0/660
		Theiler Virus (TMEV-GDVII)	Quarterly	RADS, USA	MFIA/PRIA*	0/660
		Lymphocytic choriomeningitis virus	Quarterly	RADS, USA	MFIA/PRIA*	0/660
		Mouse adenovirus type 1 (FL)	Quarterly	RADS, USA	MFIA/PRIA*	0/660
		Mouse adenovirus type 2 (K87)	Quarterly	RADS, USA	MFIA/PRIA*	0/660
		Ectromelia virus	Quarterly	RADS, USA	MFIA/PRIA*	0/660
		Pneumonia virus of mice (PVM)	Quarterly	RADS, USA	MFIA/PRIA*	0/660
		Reovirus type 3	Quarterly	RADS, USA	MFIA/PRIA*	0/660
		Sendai virus	Quarterly	RADS, USA	MFIA/PRIA*	0/660
		Bacteria
		Target Organism	Test frequency	Testing Laboratory	Test Method	#positive/#tested
		Helicobacter spp.	Quarterly	RADS, USA	PRIA*	0/557
		Rodentibacter heylii* (Heyl)	Quarterly	RADS, USA	PRIA*	0/557
		Rodentibacter pneumotropicus* (Jawetz)	Quarterly	RADS, USA	PRIA*	0/557
		Streptococci ß-haemolytic	Quarterly	RADS, USA	PRIA*	0/557
		Streptococcus pneumoniae	Quarterly	RADS, USA	PRIA*	0/557
		Citrobacter rodentium	Quarterly	RADS, USA	PRIA*	0/557
		Clostridium piliforme (Tyzzer)	Quarterly	RADS, USA	MFIA/PRIA*	0/660
		Corynebacterium kutscheri	Quarterly	RADS, USA	PRIA*	0/557
		Mycoplasma pulmonis	Quarterly	RADS, USA	MFIA/PRIA*	0/660
		Salmonella spp.	Quarterly	RADS, USA	PRIA*	0/557
		Streptobacillus moniliformis	Quarterly	RADS, USA	PRIA*	0/557
		Parasites
		Target Organism	Test frequency	Testing Laboratory	Test Method	#positive/#tested
		Fur mites (Myobia, Myocoptes)	Quarterly	RADS, USA	PRIA*	0/557
		Pinworms (Aspiculuris, Syphacia)	Quarterly	RADS, USA	PRIA*	0/557
		Giardia	Quarterly	RADS, USA	PRIA*	0/557
		Spironucleus muris	Quarterly	RADS, USA	PRIA*	0/557
		Cryptosporidium	Quarterly	RADS, USA	PRIA*	0/557
		Entamoeba	Quarterly	RADS, USA	PRIA*	0/557
		Pneumocystis murina	Quarterly	RADS, USA	PRIA*	0/557
		Additional agents
		Target Organism	Test frequency	Testing Laboratory	Test Method	#positive/#tested
		Hantavirus	Quarterly	RADS, USA	PRIA*	0/557
		Tritrichomonas genus	Quarterly	RADS, USA	PRIA*	0/557
		CAR bacillus	Quarterly	RADS, USA	PRIA*	0/557
		Pseudomonas aeruginos	Quarterly	RADS, USA	PRIA*	0/557
		Campylobacter	Quarterly	RADS, USA	PRIA*	0/557
		Bordetella bronchiseptica	Quarterly	RADS, USA	PRIA*	0/557
		Bordetella hinzii	Quarterly	RADS, USA	PRIA*	0/557
		Staphylococcus aureus	Quarterly	RADS, USA	PRIA*	0/557
		Corynebacterium bovis	Quarterly	RADS, USA	PRIA*	0/557
		ß-haemolytic Streptococcus gr. C, G	Quarterly	RADS, USA	PRIA*	0/557
		Proteus mirabilis	Quarterly	RADS, USA	PRIA*	0/557
		Klebsiella pneumoniae	Quarterly	RADS, USA	PRIA*	0/557
		Klebsiella oxytoca	Quarterly	RADS, USA	PRIA*	0/557
		* PRIA/MFIA: PCR Rodent Infectious Agent and Multiplexed Fluorometric Immuno Assay by Charles River Research Animal Diagnostic Services
		* Pasteurella pneumotropica-Heyl
		* Pasteurella pneumotropica-Jawetz
